# Supplementary material for: Oxymatrine Modulation of TLR3 Signaling: A Dual-Action Mechanism for H9N2 Avian Influenza Virus Defense and Immune Regulation
Source: Molecules. 2024 Apr 24;29(9):1945. doi: 10.3390/molecules29091945 (PMC11085666; doi:10.3390/molecules29091945)
Supplement: Supplementary file 1 [file molecules-29-01945-s001.zip]

Archive with 1 entries (1 files):
- molecules-2941879-supplementary.pdf
